# Supplementary material for: Cost and Affordability of Diets Modelled on Current Eating Patterns and on Dietary Guidelines, for New Zealand Total Population, Māori and Pacific Households
Source: Int J Environ Res Public Health. 2018 Jun 13;15(6):1255. doi: 10.3390/ijerph15061255 (PMC6025104; doi:10.3390/ijerph15061255)
Supplement: Supplementary file 1 [file ijerph-15-01255-s001.zip]

Archive with 1 entries (1 files):
- Supplementary Tables.docx
